# Supplementary material for: Co-Cultivation of Fungal and Microalgal Cells as an Efficient System for Harvesting Microalgal Cells, Lipid Production and Wastewater Treatment
Source: PLoS One. 2014 Nov 24;9(11):e113497. doi: 10.1371/journal.pone.0113497 (PMC4242625; doi:10.1371/journal.pone.0113497)
Supplement: Table S1 — Microalgal sources, characteristics and growth media. (XLSX) [file pone.0113497.s005.xlsx]

## Sheet: Sheet1
	Table S1: Microalgal sources, characteristics and growth media
	Species		Unicellular	Multicellular	Motile	Size (µm)	Media	Source
	Freshwater microalgae
	C. vulgaris		X			15-25	MLA	ANACC, CS-42
	C. reinhardtii		X		X	10-20	TAP	CC-124
	P. subcapitata		X			8-14	MLA	ANACC, CS-327
	S. quadricauda*		X	X		8-20**	TAP	AM
	Marine microalgae
	Thraustochytrid sp		X			15-25	ATCC 534	ATCC, 26185
	D. tertriolecta		X		X	7-10	F/2	ANACC, CS-14
	D. salina		X		X	5-15	F/2	ANACC, CS-265
	N. oculata		X			1-2	F/2	ANACC, CS-189
	Nl. oculata		X			1.5-3	F/2	UTEX, LB 1998
	T. chuii		X		X	35	F/2	ANACC, CS-26
	P. lunula		X			150	F/2	AM
	*	Exists in unicellular and multicellular forms
	**	Size of one cell
	ANACC: Australian National Algae Culture Collection, http://www.csiro.au/Australian-National-Algae-Culture-Collection.aspx
	CC: Chlamydomonas collection center, http://chlamycollection.org
	UTEX: University of Texas Algae collection, http://web.biosci.utexas.edu/utex
	ATCC: American Type Culture Collection
	AM: strains collected by Aidyn Mouradov's group
